# Supplementary material for: Prevalence and Antimicrobial Resistance Patterns of Salmonella in Asymptomatic Horses in Eastern Spain: A One Health Perspective
Source: Animals (Basel). 2025 Nov 26;15(23):3413. doi: 10.3390/ani15233413 (PMC12691379; doi:10.3390/ani15233413)
Supplement: Supplementary file 1 [file animals-15-03413-s001.zip]

Archive with 1 entries (1 files):
- animals-3972655-supplementary.pdf
